# Supplementary material for: Stress Corrosion Cracking Behavior of Fine-Grained Al5083 Alloys Processed by Equal-Channel Angular Pressing (ECAP)
Source: Molecules. 2021 Dec 15;26(24):7608. doi: 10.3390/molecules26247608 (PMC8707193; doi:10.3390/molecules26247608)
Supplement: Supplementary file 1 [file molecules-26-07608-s001.zip]

Archive with 1 entries (1 files):
- molecules-1423510-SI.pdf
